# Supplementary material for: Acceptance Factors of Mobile Apps for Diabetes by Patients Aged 50 or Older: A Qualitative Study
Source: Med 2 0. 2015 Mar 2;4(1):e1. doi: 10.2196/med20.3912 (PMC4376102; doi:10.2196/med20.3912)
Supplement: Supplementary file 3 [file med20_v4i1e1_app3.xlsx]

## Sheet: Tabelle
Category	Characteristics	n/N (%)
Gender	Male	16/32 (50.0%)
	Female	16/32 (50.0%)
Age distribution	45-49 years	1/32 (3.1%)
	50-54 years	0/32 (0.0%)
	55-59 years	4/32 (12.5%)
	60-64 years	3/32 (9.4%)
	65-69 years	9/32 (28.1%)
	70-74 years	8/32 (25.0%)
	75-79 years	3/32 (9.4%)
	> 80 years	4/32 (12.5%)
Highest level of education	A degree from a technical college	4/32 (12.5%)
	A degree from a university	11/32 (34.4%)
	Vocational education	14/32 (43.8%)
	Master craftsman	1/32 (3.1%)
	PhD	2/32 (6.3%)
	Postdoctoral lecture qualification	0/32 (0.0%)
	Without a complete education/training	0/32 (0.0%)
Current or last job position	Self-employed	4/32 (12.5)
	Employee with management responsibility	2/32 (6.3)
	Employee without management responsibility	24/32 (75.0%)
	Skilled worker	2/32 (6.3%)
Time of diabetes diagnosis	0-2 years ago	1/32 (3.1%)
	2-5 years ago	1/32 (3.1%)
	5-10 years ago	5/32 (15.6%)
	10-20 years ago	9/32 (28.1%)
	> 20 years ago	16/32 (50.0%)
Diagnosed diabetes type	Type 2 diabetes	21/32 (65.6%)
	Type 1 diabetes	10/32 (31.2%)
	Hybrid between type 1 and type 2 diabetes	1/32 (3.1%)
Current therapy	Insulin	23/32 (71.9%)
	Oral antidiabetics	5/32 (15.6%)
	Oral antidiabetics & insulin	4/32 (12.5%)
Used technology in diabetes therapy*	Blood glucose meter	28/31 (90.3%)
	Insulin pump	6/31 (19.4%)
	No technology used	3/31 (9.7%)
	Smartphone/tablet	2/31 (6.5%)
Open mindedness towards new technologies (in diabetes therapy)	I am basically very interested	11/32 (34.4%)
	I am only interested, if there is an additional benefit	17/32 (53.1%)
	I am basically not interested/skeptical	4/32 (12.5%)
Reasons for disinterest in new technologies *	No additional benefit/interest in additonal functions	11/16 (68.8%)
	Handling too complicated/time consuming	8/16 (50.0%)
	Fear of dependence/too much distraction	5/16 (31.3%)
	No joy/interest in usage/handling	5/16 (31.3%)
	Lack of previous knowledge/experience	3/16 (18.8%)
	Insecurities in Utilization/unpredictable sources of errors	3/16 (18.8%)
	Technology can not replace the personal feeling	2/16 (12.5%)
	Strain on the eyes	1/16 (6.3%)
	Coping with disease annoying/stigmatizing	1/16 (6.3%)
	Missing support in early stage of usage	1/16 (6.3%)
	No effect on blood sugar values	1/16 (6.3%)
Possession smartphone/tablet	No	24/32 (75.0%)
	Yes	8/32 (25.0%)
Reasons against using smartphone/tablet*	No additional benefit/interest in additonal functions	10/18 (55.6%)
	Handling too complicated/time consuming	6/18 (33.3%)
	Fear of insufficient data protection/data loss	5/18 (27.8%)
	Too high purchase price	4/18 (22.2%)
	Rejection of permanent availability	3/18 (16.7%)
	Preference for more seperate devices depending on function	3/18 (16.7%)
	Restricted size/too small size of font	2/18 (11.1%)
	Missing interoperability/compatibility with other devices	2/18 (11.1%)
	Lack of previous knowledge/experience	2/18 (11.1%)
	Too short battery life	2/18 (11.1%)
	Fear of erroneous data input and its consequences	1/18 (5.6%)
	Fear of hidden costs	1/18 (5.6%)
	Data forwarding to attending physician not yet accepted	1/18 (5.6%)
	No joy/interest in usage/handling	1/18 (5.6%)
	Too much equipment required for useful usage	1/18 (5.6%)
Ease of understanding the utilization	Very easy to understand/intuitive	5/8 (62.5%)
	With some training easy to understand	2/8 (25.0%)
	Slightly difficult to understand	1/8 (12.5%)
	Very difficult to understand/not intuitive	0/8 (0.0%)
Knowledge of apps	No	17/32 (53.1%)
	Yes	15/32 (46.9%)
Use of apps	No	9/15 (60.0%)
	Yes	6/15 (40.0%)
Reasons against using apps*	No possession of smartphone/tablet	4/8 (50.0%)
	No additional benefit/interest in additional functions	4/8 (50.0%)
	Missing interoperability/compatibility with other devices	1/8 (12.5%)
	No joy/interest in usage/handling	1/8 (12.5%)
	Usage more time consuming than with conventional PC-(technology)	1/8 (12.5%)
Contact person in case of technology questions*	Family (partner/children/grandchildren)	19/31 (61.3%)
	Friends/peer group	11/31 (35.5%)
	Local distributer/mobile phone provider	7/31 (22.6%)
	Attending physician/nurse	5/31 (16.1%)
	Manufacturer/service hotline	4/31 (12.9%)
	Operating instructions	3/31 (9.7%)
	Internet/online forums	2/31 (6.5%)
Chances offered by using mobile devices/apps*	Reduction of measurement effort/equipment	2/4 (50.0%)
	Devices practicable for diabetes patients still in employment	1/4 (25.0%)
	Compensation of immobility at age/by complaints	1/4 (25.0%)
Obstacles to use during app-test*	General functionality and usability not intuitively understandable	26/29 (89.7%)
	Menu navigation/labeling not intuitively understandable	19/29 (65.5%)
	Switch of keyboard layout required for data input (App: OnTrack)	17/29 (58.6%)
	No additional benefit	14/29 (48.3%)
	Touch-sensitive areas difficult to recognize/to press	14/29 (48.3%)
	Too small size of font/character spacing/representations	14/29 (48.3%)
	Relevant functions/contents not available	11/29 (37.9%)
	Not identifiable, where new inputs (e.g. medication) are stored/displayed	11/29 (37.9%)
	Functions/contents not reasonable/relevant	10/29 (34.5%)
	Storage process/single steps not intuitively understandable	10/29 (34.5%)
	Handling too complicated/time consuming	10/29 (34.5%)
	Insufficient colour contrast	8/29 (27.6%)
	Overview of values not intuitive understandable/impractical	7/29 (24.1%)
	Too complicated menu structure	7/29 (24.1%)
	App included English language terms	6/29 (20.7%)
	Symbols/keyboard functions not intuitively clear	6/29 (20.7%)
	Tablet too big/cumbersome for transport	6/29 (20.7%)
	Too few options for individual adjustment	6/29 (20.7%)
	Trust in own technical abilities/insecurities in utilization	6/29 (20.7%)
	Problems in handling the scroll wheel for time selection	5/29 (17.2%)
	Size of font/representations cannot be adjusted flexibly	4/29 (13.8%)
	Advertising/appeal for donations is annoying	4/29 (13.8%)
	Purchase of device not reasonable for that purpose	3/29 (10.3%)
	Cost to benefit ratio of mobile device unacceptable in case only a diabetes app is used	3/29 (10.3%)
	Storage of user data not obvious, e.g. e-mail	2/29 (6.9%)
	Small display size of app in relation to screen size	2/29 (6.9%)
	Technology cannot replace personal feeling	2/29 (6.9%)
	Doubts regarding practicability/reasonableness of data transmission to physician	2/29 (6.9%)
	Concerns regarding the app's usability/practicability on the smartphone	1/29 (3.4%)
	No (efficient) error message in case of erroneous data input	1/29 (3.4%)
Positive impressions during app-test*	App supports self monitoring/self reflection	5/10 (50.0%)
	Faster/easier documentation of blood glucose values	2/10 (20.0%)
	Two-columned value overview (App: Glucose)	2/10 (20.0%)
	Clear representation of measured values and mean values	2/10 (20.0%)
	App calculates mean values/approximate for HbA1c	1/10 (10.0%)
Ideas/needs for new apps*	Possibility/field for remarks to measured values	9/28 (32.1%)
	Definition of thresholds/highlighting deviating values	7/28 (25.0%)
	Reminder feature for measurement/medication	7/28 (25.0%)
	(Up-to-date) information on disease/therapy/medication	6/28 (21.4%)
	Recording and management of further values (HbA1c, glaucom, weight)	6/28 (21.4%)
	Overview of all values on a single page or table	6/28 (21.4%)
	Overview of measured values in general	6/28 (21.4%)
	Automatic data transmission from measurement device/insulin pump/GCM to app	5/28 (17.9%)
	Data transmission to attending physicians	4/28 (14.3%)
	Reference book of nutritional values on dishes in restaurants, grocery stores, nursing homes	4/28 (14.3%)
	Preparation of the contents of the training received immediately after diabetes diagnosis	4/28 (14.3%)
	Automatic presetting units and time – only value input needed	2/28 (7.1%)
	Automatic calculation of insulin amount	2/28 (7.1%)
	Efficient fault management	2/28 (7.1%)
	Reference book of nutritional values/bread units of food and beverages	2/28 (7.1%)
	Individual adaptability of contents/modular design	2/28 (7.1%)
	Consideration of multimorbidity	2/28 (7.1%)
	Possibility of data transmission/export	2/28 (7.1%)
	Overlapping of daily profiles/observation of trends	2/28 (7.1%)
	Support for weight loss/variation of insulin amount	2/28 (7.1%)
	Consistent app format to support easy understanding	1/28 (3.6%)
	Calculation of long-term/mean values	1/28 (3.6%)
	Documentation of recorded bread units	1/28 (3.6%)
	Rewards for health promoting behaviour/gamification	1/28 (3.6%)
	Consideration of time differences in value administration	1/28 (3.6%)
	Reminder on irregular (doctor's) appointments	1/28 (3.6%)
	Opportunity to note down measurement values directly on the graph	1/28 (3.6%)
	Graphical representation of data	1/28 (3.6%)
	Big size of font/representations	1/28 (3.6%)
	Automatic recognition and correction of duplicate or erroneous measurements	1/28 (3.6%)
	Possibility to import external data (e.g. PC)	1/28 (3.6%)
	Support/contact person during initial phase of use	1/28 (3.6%)
	Linkings/connections within the app	1/28 (3.6%)
	Information on drug active times and interactions	1/28 (3.6%)
* Multiple selections possible

## Sheet: Tabelle1
Variable	Category	Relative Frequency
Geschlecht	männlich	0.5	(16/32)		16
	weiblich	0.5	(16/32)		16
Age distribution of participants	45-49 years	0.03125	(1/32)		1
	50-54 years	0	(0/32)		0
	55-59 years	0.125	(4/32)		4
	60-64 years	0.09375	(3/32)		3
	65-69 years	0.28125	(9/32)		9
	70-74 years	0.25	(8/32)		8
	75-79 years	0.09375	(3/32)		3
	older than 80 years	0.125	(4/32)		4		32
Höchster Bildungsabschluss	Abgeschlossenes Fachhochschulstudium	0.125	(4/32)		4
	Abgeschlossenes Hochschulstudium	0.34375	(11/32)		11
	Berufsausbildung (beruflich-betrieblich & beruflich-schulisch)	0.4375	(14/32)		14
	Handwerksmeister	0.03125	(1/32)		1
	Promotion	0.0625	(2/32)		2
	Habilitation	0	(0/32)		0
	Weiß nicht	0	(0/32)		0
	Antwort verweigert	0	(0/32)		0
	kein abgeschlossene Ausbildung	0	(0/32)		0		32
Derzeitige bzw. letzte berufliche Tätigkeit	Selbstständig/Akademiker in freiem Beruf	0.125	(4/32)		4
	Angestellte/r mit Führungsverantwortung	0.0625	(2/32)		2
	Angestellte/r ohne Führungsverantwortung	0.75	(24/32)		24
	(Fach-)Arbeiter/in	0.0625	(2/32)		2		32
Branche der letzten beruflichen Tätigkeit	Baugewerbe	0.0625	(2/32)		2
	Beratung/ Planung/ Forschung	0.09375	(3/32)		3
	Bergbau	0	(0/32)		0
	Energieversorgung	0	(0/32)		0
	Erziehung und Unterricht	0.09375	(3/32)		3
	Finanz- und Versicherungsdienstleister	0	(0/32)		0
	Gastgewerbe	0.03125	(1/32)		1
	Gesundheits- und Sozialwesen	0.125	(4/32)		4
	Handel	0.09375	(3/32)		3
	Immobilienwesen	0	(0/32)		0
	Information und Kommunikation	0.09375	(3/32)		3
	Kunst/Unterhaltung/Erholung	0	(0/32)		0
	Land- und Fortwirtschaft, Fischerei	0	(0/32)		0
	Mobilienvermietung/Personalvermittlung/Auftragsdienste	0.03125	(1/32)		1
	Verarbeitendes Gewerbe	0.15625	(5/32)		5
	Verkehr und Lagerei	0.03125	(1/32)		1
	Wasserversorgung/Abwasser- und Abfallentsorgung	0.03125	(1/32)		1
	Öffentliche Verwaltung/Sozialversicherung	0.15625	(5/32)		5		32
Derzeitiger Wohnort	Landstadt	0.03125	(1/32)		1	unter 5.000 Einwohner
	Kleinstadt	0.25	(8/32)		8	5.000-20.000
	Mittelstadt	0.0625	(2/32)		2	20.000-100.000 Einwohner
	Großstadt	0.65625	(21/32)		21	100.000-1.000.000 Einwohner	32
Haushaltsform	Alleinlebend	0.3125	(10/32)		10
	mit Lebenspartner(in)	0.65625	(21/32)		21
	mit Lebenspartner(in) und Kindern	0.03125	(1/32)		1		32
Entfernung Wohnort zu Hausarzt	bis 2 km	0.5625	(18/32)		18
	3 bis 5 km	0.28125	(9/32)		9
	6 bis 10 km	0.125	(4/32)		4
	> 10 km	0.03125	(1/32)		1		32
Erreichbarkeit Hausarzt (Merhfachnennung möglich)	zu Fuß	0.307692	(12/39)		12
	Fahrrad	0.153846	(6/39)		6
	ÖPNV	0.230769	(9/39)		9
	Auto	0.307692	(12/39)		12		39
Hausarzt auch Ansprechpartner Diabetes	ja	0.5	(16/32)		16
	nein, gesonderter Diabetologe	0.5	(16/32)		16		32
Zeitpunkt Diagnose Diabetes	0 to 2 years ago	0.03	(1/32)		1
	2 to 5 years ago	0.03	(1/32)		1
	5 to 10 years ago	0.16	(5/32)		5
	10 to 20 years ago	0.28	(9/32)		9
	more than 20 years ago	0.5	(16/32)		16		32
Diagnostizierter Typ Diabetes	Mischform zwischen Typ-1- und Typ-2-Diabetes	0.03	(1/32)		1
	Type-2-Diabetes	0.66	(21/32)		21
	Type-1-Diabetes	0.31	(10/32)		10		32
Symptome bemerkt durch	Eltern	0.16129	(5/31)		5
	Patient selbst	0.193548	(6/31)		6
	Arzt	0.645161	(20/31)		20
	Andere	0	(0/31)		0		31
Aktueller HbA1c	5,0-5,9 mmol/l	0.06	(2/31)		2
	6,0-6,9 mmol/l	0.52	(16/31)		16
	7,0-7,9 mmol/l	0.29	(9/31)		9
	8,0-8,9 mmol/l	0.13	(4/31)		4		31
Aktuelle Therapie	oral antidiabetics	0.16	(5/32)		5
	oral antidiabetics & insulin	0.13	(4/32)		4
	insulin	0.72	(23/32)		23		32
Häufigkeit der täglichen Medikamenteneinnahme/Insulingabe	mehr als 5mal täglich	0.1875	(6/32)		6
	4-5mal täglich	0.53125	(17/32)		17
	2-3mal täglich	0.25	(8/32)		8
	1mal täglich	0.03125	(1/32)		1		32
Genutzte Technik in Diabetestherapie (Mehrfachnennung möglich)	keine	0.0769231	(3/39)		3
	Tablet-PC	0	(0/39)		0
	Smartphone	0.0512821	(2/39)		2
	Kontinuierliche Blutzuckermessung	0	(0/39)		0
	Insulinpumpe	0.153846	(6/39)		6
	Blutzuckermessgerät	0.717949	(28/39)		28		39
Regelmäßige Eigenständige Blutzuckermessung	No, just accompanying to doctor's visit	0.09375	(3/32)		3
	Yes	0.90625	(29/32)		29		32
Grund für eigenständige Blutzuckermessung (eine Nennung)	Zur eigenen Sicherheit	0.0344828	(1/29)		1
	Anweisung Arzt bzw. vorgesehen im Rahmen der Therapie	0.965517	(28/29)		28		29
Häufigkeit Blutzuckermessung	mehrmals im Monat ein Tagesprofil	0.0714286	(2/28)		2
	1mal pro Woche	0	(0/28)		0
	mehrmals pro Woche	0.0714286	(2/28)		2
	1mal am Tag	0.0357143	(1/28)		1
	2-3mal am Tag	0.107143	(3/28)		3
	4-5mal am Tag	0.5	(14/28)		14
	mehr als 5mal am Tag	0.214286	(6/28)		6		28
Individuelle Dokumentation der gemessenen Blutzuckerwerte	nein, nur über Speicher im Messgerät	0.0689655	(2/29)		2
	ja (Mehrfachnennung möglich)	0.931034	(27/29)		27		29
Dokumentation mit	Andere, z.B. Zettel	0.03125	(1/32)		1
	in blood glucose diary	0.59375	(19/32)		19
	with PC	0.3125	(10/32)		10
	mit Smartphone/Tablet PC_ohne App	0	(0/32)		0
	with smartphone/tablet PC and app	0.0625	(2/32)		2		32
Reasons against value documentation via PC	fear of dependency/ too much distraction	0.0149254	(1/67)		1
	partner is responsible for technology	0.0149254	(1/67)		1
	copping with disease annoying/ stigmatizing	0.0298507	(2/67)		2
	fear of reduction of contact frequency with physician	0.0298507	(2/67)		2
	notes in diary more detailed/customizable	0.0298507	(2/67)		2
	restricted sight/too small text size	0.0298507	(2/67)		2
	no contact person available in case of questions	0.0298507	(2/67)		2
	higher degree of reflection on values/habits when using diary	0.0447761	(3/67)		3
	physician prefers diary for documentation	0.0746269	(5/67)		5
	no joy/interest in usage/handling	0.0746269	(5/67)		5
	diary more feasible on the go	0.0746269	(5/67)		5
	fear of wrong data input and its consequences	0.0895522	(6/67)		6
	no (own) PC available	0.0895522	(6/67)		6
	no additional benefit/interest for added functions	0.104478	(7/67)		7
	lack of experience regarding the usage of PC	0.119403	(8/67)		8
	handling too complicated/time consuming	0.149254	(10/67)		10		67
Reasons for documentation with PC	joy of use	0.0384615	(1/26)		1
	opportunity to send data to physician/health insurance	0.115385	(3/26)		3
	no storage of paper documents required	0.115385	(3/26)		3
	added functions relative to diary	0.269231	(7/26)		7
	clearer/better overview in the long term	0.269231	(7/26)		7
	faster/easier/more comfortable	0.192308	(5/26)		5		26
Regelmäßige Übermittlung Werte an Arzt	nein	0.714286	(5/7)		5
	ja	0.285714	(2/7)		2		7
Gründe für Werteverwaltung über App	praktisch für unterwegs/kein gesondertes Tagebuch nötig	0.285714	(2/7)		2
	Zusatzfunktionen im Vgl. zu Tagebuch/PC	0.285714	(2/7)		2
	Unterstützung Erinnerungsvermögen	0.142857	(1/7)		1
	(langfristig) übersichtlicher/besserer Überblick	0.285714	(2/7)		2		7
Openness towards new technologies in diabetes therapy	Basically, I am very interested	0.34375	(11/32)		11
	I am only interested if there is a clear additional benefit	0.53125	(17/32)		17
	I am basically not interested / sceptical	0.125	(4/32)		4		32
Reasons for disinterest / scepticism - also regarding technology in general	Fear of dependence/too much distraction	0.12	(5/41)		5
	Strain to the eyes	0.02	(1/41)		1
	Concentration on disease is annoying/stigmatizing	0.02	(1/41)		1
	Lack of support at the initial phase of usage	0.02	(1/41)		1
	Lack of knowledge/experience	0.07	(3/41)		3
	No impact on blood glucose level	0.02	(1/41)		1
	No added benefit/not required	0.27	(11/41)		11
	Do not enjoy usage	0.12	(5/41)		5
	Technology cannot replace personal feeling	0.05	(2/41)		2
	Too complicated/inconvenient/time consuming	0.2	(8/41)		8
	Fear of usage/unpredictable sources of error	0.07	(3/41)		3		41
Ownership of smartphone/tablet	No	0.75	(24/32)		24
	Yes	0.25	(8/32)		8		32
Reasons against use of smartphones/tablet PC's	fear of incorrect data input and its consequences	0.0227273	(1/44)		1
	fear of hidden costs	0.0227273	(1/44)		1
	data transfer to physician not yet possible	0.0227273	(1/44)		1
	no joy of use/ not interested in usage	0.0227273	(1/44)		1
	too much equipment required for suitable use	0.0227273	(1/44)		1
	too small font/display	0.0454545	(2/44)		2
	lack of interoperability/compatibility with other devices	0.0454545	(2/44)		2
	lack of knowledge/ previous experience	0.0454545	(2/44)		2
	too short battery service life	0.0454545	(2/44)		2
	refusal of permanent availability	0.0681818	(3/44)		3
	preference for different devices for different functions	0.0681818	(3/44)		3
	too high purchase price	0.0909091	(4/44)		4
	fear of missing data privacy/loss of data	0.113636	(5/44)		5
	handling too complicated/time consuming	0.136364	(6/44)		6
	no additional benefit/unnecessary gadget	0.227273	(10/44)		10		44
Seit wann Besitz mobiles Gerät?	seit weniger als einem Jahr	0	(0/7)		0
	seit 1-2 Jahren	0.571429	(4/7)		4
	seit 3-4 Jahren	0.142857	(1/7)		1
	seit mehr als 4 Jahren	0.285714	(2/7)		2		7
Grund für Anschaffung mobiles Gerät	Über berufliche Tätigkeit	0.285714	(2/7)		2
	Geschenk	0.428571	(3/7)		3
	selbst gekauft	0.285714	(2/7)		2		7
Überwiegende Nutzung des Gerätes	beruflich	0	(0/6)		0
	privat	1	(6/6)		6		6
Nutzung leicht verständlich	sehr leicht verständlich/intuitiv	0.625	(5/8)		5
	mit etwas Einarbeitung leicht verständlich	0.25	(2/8)		2
	etwas schwer verständlich	0.125	(1/8)		1
	sehr schwer verständlich	0	(0/8)		0		8
Nutzung Gerät im Rahmen Diabetestherapie	nein	0.75	(6/8)		6
	ja	0.25	(2/8)		2		8
Gründe für Nicht-Nutzung in Diabetestherapie	Arzt kann Daten nicht weiterverarbeiten	0.17	(1/6)		1
	doppelte Dateneingabe/keine autom.Übermittl.	0.17	(1/6)		1
	kein Zusatznutzen/(unnötige)Spielerei	0.67	(4/6)		4		6
Nutzung Apps	nein	0.6	(9/15)		9
	ja	0.4	(6/15)		6		15
Reasons for non-usage (Apps)	Does not own a smart phone/tablet	0.363636	(4/11)		4
	missing interoperability between smart phone and measuring device	0.0909091	(1/11)		1
	No interest/enjoyment of usage	0.0909091	(1/11)		1
	No added benefit/gadgets	0.363636	(4/11)		4
	Usage more time consuming than recent (PC-) technology	0.0909091	(1/11)		1		11
Am häufigsten genutzte Apps	Information/Nachrichten	0.2	(1/5)		1
	Alltagserleichterung/Freizeitgestaltung	0.2	(1/5)		1
	Spiele	0.6	(3/5)		3		5
Gründe für Nutzung gerade dieser Apps	interessanter/zu Bedürfnissen passender Inhalt	0.666667	(4/6)		4
	selbsterklärend/ einfach zu bedienen	0.333333	(2/6)		2		6
Nutzung Apps aus Gesundheitsbereich	nein	0.25	(1/4)		1
	ja	0.75	(3/4)		3		4
Nutzung Apps für Diabetes	nein	0.6	(3/5)		3
	ja	0.4	(2/5)		2		5
Unterstützungsbedarf bei Diabetestherapie	Behandlung/Heilung körperlicher Ursachen des Diabetes mellitus	0.0571429	(2/35)		2
	Bessere Schulung Personal Krankenh/Hausärzte/Diabetiker/Umfeld	0.114286	(4/35)		4
	Diabetikergerechtes Essen in Pflegeheimen/Alt.ger.wohnen	0.0285714	(1/35)		1
	einheitliche Streifen für verschiedene Blutzuckermessgeräte	0.0285714	(1/35)		1
	Finanzierung Teststreifen für Typ-2-Diabetiker durch KK	0.0285714	(1/35)		1
	Gerät zur individuellen HbA1c-Bestimmung	0.0285714	(1/35)		1
	kein weiterer Unterstützungsbedarf	0.342857	(12/35)		12
	Kombination aus CGM und Insulinpumpe	0.0857143	(3/35)		3
	Kompatibilität erhöhen zw. versch. Blutzuckermessgeräten	0.0285714	(1/35)		1
	Mehr aktuelle Infos zu Therapie/Medikation usw.	0.0285714	(1/35)		1
	Mehr Messgeräte mit integrierter Trommel mit Messstreifen	0.0571429	(2/35)		2
	Mögluichkeit einer non-invasiven Blutzuckermessung	0.142857	(5/35)		5
	Psychologische Unterstützung für Betroffene	0.0285714	(1/35)		1		35
Krankheit Einschränkung im Alltag	teilweise	0.34375	(11/32)		11
	nein	0.4375	(14/32)		14
	ja	0.21875	(7/32)		7		32
Umgang mit Erkrankung seit Diagnose verändert	nein	0.241379	(7/29)		7
	ja	0.758621	(22/29)		22		29
Veränderungen im Umgang	Erkrankung mental weniger stark im Vordergrund	0.0540541	(2/37)		2
	mehr Wissen verfügbar und dessen Berücksichtigung in Therapie	0.162162	(6/37)		6
	mit Ernährung laxer geworden nach Anfangsbestrebungen	0.0540541	(2/37)		2
	Neue Technik erleichtert Umgang	0.0810811	(3/37)		3
	Stabilisierung Blutzuckerwerte	0.027027	(1/37)		1
	stärkere Umstellung Ernährungsgewohnheiten	0.162162	(6/37)		6
	Umgang erschwert durch Alter und Komorbiditäten	0.0540541	(2/37)		2
	Umstellung Therapie/Medikation	0.405405	(15/37)		15		37
Contact person in case of questions concerning technology (multiple answers possible)	Internet/internet forum	0.0392157	(2/51)		2
	Attending physician/nurse	0.0980392	(5/51)		5
	Family (partner/children/grandchildren)	0.372549	(19/51)		19
	Friends/Peer Group	0.215686	(11/51)		11
	User manual	0.0588235	(3/51)		3
	Producer/service hotline	0.0784314	(4/51)		4
	Lokal distributor/mobile service provider	0.137255	(7/51)		7		51
Reasonableness/obstacle password protection of data	Useful/not annoying	0.774194	(24/31)		24
	Not useful/annoying	0.225806	(7/31)		7		31
Attitudes towards English language regarding technology	Not annoying	0.290323	(9/31)		9
	Annoying	0.709677	(22/31)		22		31
Chancen durch Nutzung mobile Geräte/Apps	Gerät praktischer für Diabetiker im Berufsleben	0.25	(1/4)		1
	Kompensation Immobilität im Alter/bei Beschwerden	0.25	(1/4)		1
	Reduzierung Messaufwand/-equipment	0.5	(2/4)		2		4
Positive impressions during the app test (multiple answers possible)	Faster or easier data documentation	0.166667	(2/12)		2
	App Glucose: double column display	0.166667	(2/12)		2
	Concise presentation of measurements and averages	0.166667	(2/12)		2
	App computes averages/orientation regarding HbA1C	0.0833333	(1/12)		1
	App supports self-monitoring/self-reflection	0.416667	(5/12)		5		12
